# Supplementary material for: Systematic Review of Policies and Interventions to Prevent Sexual Harassment in the Workplace in Order to Prevent Depression
Source: Int J Environ Res Public Health. 2022 Oct 14;19(20):13278. doi: 10.3390/ijerph192013278 (PMC9603480; doi:10.3390/ijerph192013278)
Supplement: Supplementary file 1 [file ijerph-19-13278-s001.zip]

Archive with 5 entries (5 files):
- Supplementary Material A.pdf
- Supplementary Material B.pdf
- Supplementary Material C.pdf
- Supplementary Material D.pdf
- Supplementary Material E.pdf
